# Supplementary material for: Loss of Individual Mitochondrial Ribonuclease P Complex Proteins Differentially Affects Mitochondrial tRNA Processing In Vivo
Source: Int J Mol Sci. 2021 Jun 4;22(11):6066. doi: 10.3390/ijms22116066 (PMC8200052; doi:10.3390/ijms22116066)
Supplement: Supplementary file 1 [file ijms-22-06066-s001.zip]

Archive with 1 entries (1 files):
- ijms-1233253-supplementary.pdf
